# Supplementary material for: SARS-CoV-2 shedding dynamics and transmission in immunosuppressed patients
Source: Virulence. 2022 Jul 26;13(1):1242–51. doi: 10.1080/21505594.2022.2101198 (PMC9336477; doi:10.1080/21505594.2022.2101198)
Supplement: Supplemental Material [file KVIR_A_2101198_SM8377.zip]

Archive with 3 entries (2 files):
- supplementary/
- supplementary/4. R2_supple table 5_covid19_dynamics_Virulence_220128.docx
- supplementary/4. R4_Supplementary File_covid19_dynamics_Virulence_220630.docx
